# Supplementary material for: BTH Treatment Delays the Senescence of Postharvest Pitaya Fruit in Relation to Enhancing Antioxidant System and Phenylpropanoid Pathway
Source: Foods. 2021 Apr 13;10(4):846. doi: 10.3390/foods10040846 (PMC8069018; doi:10.3390/foods10040846)
Supplement: Supplementary file 1 [file foods-10-00846-s001.zip]

Archive with 3 entries (2 files):
- Supplementary marterials/
- Supplementary marterials/Figure S1-final.docx
- Supplementary marterials/Table S1.docx
